# Supplementary material for: Crop‐to‐wild hybridization in cherries—Empirical evidence from Prunus fruticosa
Source: Evol Appl. 2018 Jul 26;11(9):1748–59. doi: 10.1111/eva.12677 (PMC6183504; doi:10.1111/eva.12677)
Supplement: Supplementary file 4 [file EVA-11-1748-s004.xlsx]

## Sheet: A
	Total	PF	PE	PM	PC	PA
FCM	761	447	99	99	43	73
Distance-based morphometrics	1422	834	184	190	81	133
Elliptic Fourier analysis	1407	832	186	186	75	128

## Sheet: B
Taxon	Population	FCM	Distance-based morphome-trics	Elliptic Fourier analysis	State	Location	GPS	Altitude
PF	P24	9	18	18	CZ	Lovoš	N50°31'35.4", E14°01'02.3"	495
PA	P25-PA	1	2	0	CZ	Dlouhá loučka	N49°42'31.2'', E16°38'39.4''	472
PF	P26	8	10	10	CZ	Dlouhá loučka	N49°42'27.6'', E16°38'39.3''	446
PF	P27	7	14	14	CZ	Cakov	N49°37'25.6'', E17°01'44.8''	299
PA	P28-PA	2	2	2	CZ	Cakov	N49°37'26.0'', E17°01'47.3''	288
PF	P30	6	12	12	CZ	Slatinky - Malý Kosíř	N49°33'17.8'', E17°05'29.3''	311
PF	P31	10	20	20	CZ	Hněvotín - Na Skále	N49°33'21.4'', E17°10'40.9''	245
PF	P33	8	16	16	CZ	Sedlec - Liščí hill	N48°47'35.9'', E16°41'37.3''	254
PC	P33-PC	5	10	10	CZ	Sedlec - Liščí hill	N48°47'35.9'', E16°41'37.3''	254
PF	P34	4	6	6	CZ	Sedlec - Liščí hill	N48°47'41.8'', E16°41'43.5''	252
PF	P36	10	20	20	CZ	Sedlec	N48°47'39.8", E16°42'13.7"	238
PE	P37	2	4	4	CZ	Praha - Sedlec	N50°08'18.8'', E14°23'26.7''	221
PE	P38	6	12	12	CZ	Drysice	N49°20'20.8'', E17°02'59.0''	357
PA	P38-PA	1	2	2	CZ	Drysice	N49°20'20.8'', E17°02'59.0''	357
PE	P39	4	8	8	CZ	Prostějov - Domamyslice - Dolní vinohrádky	N49°27'07.0'', E17°03'21.4''	305
PA	P39-PA	3	6	4	CZ	Prostějov - Domamyslice - Dolní vinohrádky	N49°27'07.0'', E17°03'21.4''	305
PF	P40	9	18	18	CZ	Brno - Hády	N49°13'09.5'', E16°40'30.7''	387
PA	P40-PA	1	2	2	CZ	Brno - Hády	N49°13'09.5'', E16°40'30.7''	387
PF	P41	9	18	16	CZ	Karlštejn - Krupná	N49°55'46.6'', E14°09'03.4''	268
PF	P42	10	20	20	CZ	Karlštejn - Budňany rock	N49°56'05.0'', E14°10'54.0''	263
PF	P43	10	16	15	CZ	Karlštejn - at the camp	N49°56'03.0'', E14°10'10.3''	230
PF	P45	8	16	16	CZ	Srbsko - above the sportground	N49°56'29.3'', E14°07'58.9''	253
PF	P46	9	11	11	CZ	Beroun - Hostim	N49°57'35.8'', E14°08'04.0''	239
PF	P47	10	20	20	CZ	Vrbčany	N50°03'33.8'', E15°00'05.8''	218
PF	P49	9	18	18	CZ	Zeměchy u Kralup n. V. - Zeměchy - loess gulch	N50°13'38.6'', E14°16'02.4''	212
PC	P50-PC	5	10	8	RO	Fanatale Clujului	N46°49'38.8'', E23'37'46.4''	514
PC	P51 -PC	5	10	10	RO	Badeni	N46°13'07.7", E25°20'32.7"	380
PF	P52	9	18	18	RO	Cheile Turzii (Turga Gorge)	N46°34'10.6", E23°40'37.4"	749
PF	P53 Pol	12	24	24	PL	Stawska Góra	N51°12'22.2'', E23°24'08.6''	210
PM	P53 Rum	9	16	16	RO	Cheile Turzii (Turga Gorge)	N46°33'58.6", E23°40'41.7"	739
PA	P54 Pol-PA	5	10	10	PL	Żułów	N50°54'40.4'', E23°22'46.8''	273
PA	P54 Rum-PA	1	2	2	RO	Posaga de Sus	N46°28'17.7", E23°22'38.8"	639
PC	P55-PC	4	6	6	PL	Majdan Skierbieszowsky	N50°53'03.2'', E23°22'57.7''	241
PA, PC	P56-PA,PC	1, 2	2, 4	2, 4	PL	Iłowiec - Horodyska	N50°49'24.6'', E23°24'09.0''	194
PF	P57	11	22	22	PL	Rogów - Świdniki	N50°47'36.5'', E23°31'28.4''	210
PF	P58	12	23	24	PL	Kąty	N50°40'21.9'', E23°07'33.9''	250
PA	P59-PA	1	2	2	PL	Kąty	N50°40'21.9'', E23°07'33.9''	250
PE	P60/a	9	18	18	PL	Sandomierz - Góry Pieprzowe	N50°41'02.9'', E21°46'48.1''	154
PE	P60/b	9	18	18	PL	Sandomierz - Góry Pieprzowe - partly separated subpopulation	N50°41'02.9'', E21°46'48.7''	159
PF, PE	P60/c	2, 5	4, 9	4, 9	PL	Sandomierz - Góry Pieprzowe - partly separated subpopulation	N50°41'02.9'', E21°46'50.8''	160
PA	P62-PA	1	2	2	PL	Sandomierz - Góry Pieprzowe	N50°41'02.9'', E21°46'48.7''	159
PA	P64-PA	4	8	8	PL	Sandomierz - Góry Pieprzowe	N50°41'02.9'', E21°46'51.7''	160
PA	P66-PA	2	4	4	PL	Sandomierz - Góry Pieprzowe	N50°41'02.4'', E21°46'55.4''	156
PM	P67	8	15	15	PL	Sandomierz - Góry Pieprzowe	N50°41'02.7'', E21°47'09.3''	147
PA	P68-PA	1	2	2	PL	Sandomierz - Góry Pieprzowe	N50°41'03.0'', E21°47'12.4''	149
PF	P69/a	11	22	22	PL	Opalonki	N50°21'00.9'', E20°10'29.2''	320
PE	P69/b	7	14	14	PL	Opalonki - partly separated subpopulation	N50°21'00.9'', E20°10'29.2''	320
PA	P70-PA	3	4	4	PL	Opalonki	N50°21'00.9'', E20°10'29.2''	320
PM	P71	4	8	6	PL	Ojcow	N50°13'43.3", E19°49'35.10"	241
PF	P73	9	18	18	SK	Devínska Kobyla	N48°10'50.0'', E16°59'08.1''	216
PF	P74	10	16	16	SK	Hronský Beňadik	N48°20'24.4'', E18°33'24.9''	413
PF	P75	8	12	12	CZ	Pouzdřany steppe	N48° 56'49.4'', E16°38'35,6''	295
PF	P76	14	28	28	CZ	Milá	N50°26'01.5", E13°45'26.6"	443
PA, PC	P76-PA,PC	1, 2	0, 4	2, 2	CZ	Milá	N50°26'01.5", E13°45'26.6"	443
PC	P77-PC	1	2	0	CZ	Radouň	N50°28'53.0", E14°23'47.0"	203
PF	P78/a	13	26	26	CZ	Křešov	N50°29'57.6'', E14°24'55.8''	252
PM	P78/b	2	4	4	CZ	Křešov - partly separated subpopulation	N50°29'56.6'', E14°24'54.3''	249
PA	P80-PA	1	2	2	CZ	Křešov	N50°29'52.5'', E14°24'28.9''	255
PA	P81-PA	3	6	6	CZ	Vědlice	N50°31'33.0'', E14°20'25.0''	182
PA, PC	P82-PA,PC	2, 4	4, 8	4, 8	CZ	Kamýk	N50°33'47.5'', E14°07'09.1''	367
PF	P83	11	22	19	CZ	Bořeň	N50°31'55.4'', E13°45'32.4''	244
PA	P84-PA	2	4	4	CZ	České Zlatníky - bellow Zlatník hill	N50°30'46.4'', E13°42'26.3''	246
PF	P85	7	14	14	CZ	Chotiměř	N50°33'17.8'', E13°59'43.1''	329
PA	P86-PA	2	4	4	CZ	Chotiměř	N50°33'16.8'', E13°59'42.3''	324
PM	P88	3	6	6	CZ	Ústí nad Labem - Hostovice - Soudný hill	N50°38'55.6'', E14°02'02.0''	304
PE	P89	9	16	16	CZ	Ústí nad Labem	N50°38'39.2'', E14°02'20.3''	295
PM	P90	10	17	17	CZ	Ústí nad Labem	N50°38'29.8'', E14°02'21.6''	288
PM	P91	10	20	20	CZ	Ústí nad Labem - Nad Vaňovem	N50°37'50.5'', E14°02'23.2''	296
PE	P92	6	12	12	CZ	Podlešín - Vrkoč	N50°37'33.4'', E14°02'22.5''	430
PE	P93	6	9	9	CZ	Chvalov	N50°36’03.5‘‘, E14°03’18.3‘‘	340
PA	P94-PA	1	2	2	CZ	Chvalov	N50°36’03.5‘‘, E14°03’18.3‘‘	340
PF	P95	6	10	10	CZ	Dubice - Výslunní, Doerell's viewpoint	N50°35'10.5'', E14°01'31.0''	271
PA	P96-PA	1	2	2	CZ	Dubice - Výslunní, Doerell's viewpoint	N50°35'10.5'', E14°01'31.0''	271
PA	P97-PA	1	2	0	CZ	Dubice - Výslunní	N50°35'16.7'', E14°01'14.5''	241
PF	P98	6	12	12	CZ	Církvice	N50°34'58.4'', E14°02'15.7''	240
PM	P99	11	22	20	CZ	Kamýk	N50°33'52.2'', E14°07'02.0''	449
PF	P100	8	13	13	CZ	Číhalín	N49°15'34.3'', E15°48'19.9''	504
PF	P101	4	4	4	CZ	Dolní Heřmanice	N49°18'44.2", E16°02'53.7"	514
PF	P102	6	12	12	CZ	Trnava	N49°15'33.8'', E15°55'45.0''	468
PF	P104	5	8	8	CZ	Pocoucov	N49°14'31.5'', E15°54'39.1''	472
PF	P105	5	10	10	CZ	Ptáčov	N49°13'57.3'', E15°55'22.7''	457
PF	P106	9	18	18	CZ	Ptáčov	N49°13'46.3'', E15°55'10.5''	448
PE, PM	P107	1, 3	2, 6	2, 6	CZ	Ptáčov	N49°13'41.7'', E15°55'02.7''	446
PF	P108	6	10	12	CZ	Ptáčov	N49°13'41.5'', E15°54'51.0''	450
PA	P109-PA	2	2	2	CZ	Vémyslice - Na Kocourkách	N48°59'49.9'', E16°14'53.1''	304
PF	P110	13	23	23	CZ	Vémyslice - Na Kocourkách	N48°59'49.9'', E16°14'53.1''	304
PF	P111	3	0	0	CZ	Pocoucov	N49°14'19.3'', E15°54'33.9''	464
PF	P112	11	22	22	CZ	Hnanice (NP Podyjí) - Horecký hill	N48°47'37.2'', E15°58'25.5''	281
PA	P113-PA	1	2	2	CZ	Hnanice (NP Podyjí)	N48°48'12.1'', E15°58'57.2''	284
PF	P114	12	24	24	CZ	Hnanice (NP Podyjí)	N48°48'06.9'', E15°58'59.9''	288
PA	P115-PA	6	12	12	CZ	Hnanice (NP Podyjí)	N48°48'06.2'', E15°58'59.0''	291
PE	P116	9	16	18	CZ	Tasovice	N48°49'50.7", E16°08'21.9"	227
PA	P117-PA	2	4	4	CZ	Tasovice	N48°49'50.7", E16°08'21.9"	227
PF	P118	10	20	20	CZ	Nový Přerov - Lange Wart	N48°47'56.8'', E16°31'06.2''	243
PA	P119-PA	2	4	4	CZ	Nový Přerov - Lange Wart	N48°47'56.8'', E16°31'06.2''	243
PF	P120	11	18	20	SK	Nové Mesto nad Váhom - Mnešice - Kobela	N48°46'42.3'', E17°50'11.3''	251
PA	P121-PA	2	4	4	SK	Nové Mesto nad Váhom - Mnešice - Kobela	N48°46'42.3'', E17°50'11.3''	251
PF	P122	6	12	12	SK	Horní Vestenice	N48°42'59.9'', E18°25'42.3''	312
PF	P123/a	8	16	15	SK	Salka - Sovie vinohrady	N47°53'14.1'', E18°43'05.8''	200
PM	P123/b	5	10	10	SK	Salka - Sovie vinohrady - partly separated subpopulation	N47°53'14.8'', E18°43'06.1''	200
PA	P125-PA	2	4	4	SK	Salka - Sovie vinohrady	N47°53'16.7'', E18°43'08.9''	180
PA	P127-PA	1	0	0	SK	Salka - Sovie vinohrady	N47°53'14.4'', E18°43'07.9''	171
PC	P128-PC	3	5	5	SK	Salka - Sovie vinohrady	N47°53'13.7'', E18°43'08.8''	183
PM	P129	9	18	18	SK	Štúrovo - vrch Dank (Vršok II)	N47°49'06.5'', E18°38'36.9''	228
PA	P130-PA	1	2	2	SK	Štúrovo - vrch Dank (Vršok II)	N47°49'03.6'', E18°38'34.3''	201
PF	P131	10	20	20	SK	Štúrovo - vrch Dank (Vršok II)	N47°49'12.8'', E18°39'25.5''	219
PF, PM	P132	8, 2	16, 4	16, 4	SK	Nitra - Zobor - Pyramida	N48°20'32.6'', E18°06'18.9''	561
PE	P133	10	20	20	SK	Nitra - Zobor - St. Urban church	N48°19'50.8'', E18°05'49.6''	273
PA	P134-PA	1	2	2	SK	Nitra - Zobor - St. Urban church	N48°19'50.8'', E18°05'49.6''	273
PA	P135-PA	1	2	2	SK	Nitra - Zobor - St. Urban church	N48°19'54.7'', E18°05'49.3''	236
PF	P136/a	10	20	20	SK	Nová Dedina - Šándorky	N48°17'58.4'', E18°38'13.5''	278
PE	P136/b	7	8	8	SK	Nová Dedina - Šándorky - partly separated subpopulation	N48°17'58.4'', E18°38'13.5''	278
PA	P138-PA	4	4	4	SK	Nová Dedina - Šándorky	N48°17'58.4'', E18°38'13.5''	278
PF	P139	11	22	22	SK	Dlhá ves - Domické škrapy	N48°28'45.4'', E20°27'58.9''	315
PA	P140-PA	2	4	4	SK	Nitra - Zobor	N48°20'23.9'', E18°06'06.2''	418
PF	P141	3	6	6	SK	Slanec - castle hill	N48°38'12.6'', E21°28'14.7''	407
PF	P142	9	12	12	SK	Košice - Podhradová	N48°45'20.7'', E21°14'08.3''	348
PA	P143-PA	3	6	6	SK	Košice - Podhradová	N48°45'20.7'', E21°14'08.3''	348
PC	P144-PC	5	10	10	CZ	Přerov nad Labem - Přerovská hůra	N50°09'39.2'', E14°50'47.2''	223
PE	P145	1	2	2	CZ	Přerov nad Labem - Přerovská hůra	N50°09'38.7'', E14°50'43.9''	221
PE	P146/a	2	4	4	CZ	Přerov nad Labem - Přerovská hůra	N50°09'42.7'', E14°50'17.8''	220
PE	P146/b	6	12	12	CZ	Přerov nad Labem - Přerovská hůra - partly separated subpopulation	N50°09'43.3'', E14°50'16.5''	227
PC	P149-PC	3	6	4	CZ	Český Krumlov - Nádražní Předměstí	N48°49'22.3'', E14°19'16.1''	490
PM	P150	5	10	10	CZ	Český Krumlov - Nádražní Předměstí	N48°49'25.7'', E14°19'19.9''	550
PA	P151-PA	2	3	4	CZ	Český Krumlov - Nádražní Předměstí	N48°49'20.9'', E14°19'23.4''	490
PM	P152	2	4	4	CZ	Český Krumlov - Nádražní Předměstí	N48°49'19.5'', E14°19'23.7''	520
PF, PM	P153/a	2, 3	4, 6	4, 6	CZ	Český Krumlov	N48°49'08.8", E14°18'33.5"	551
PM	P153/b	3	4	4	CZ	Český Krumlov - partly separated subpopulation	N48°49'08.2", E14°18'38.5"	526
PM	P153/c	4	8	8	CZ	Český Krumlov - partly separated subpopulation	N48°49'07.9'', E14°18'35.3''	520
PM	P154	3	6	6	CZ	Český Krumlov - Nové Dobrkovice	N48°49'03.1'', E14°18'05.4''	540
PC	P155-PC	4	8	8	CZ	Český Krumlov - Nové Dobrkovice	N48°49'01.4'', E14°18'23.0''	520
PM	P158	3	6	6	CZ	Český Krumlov - Nové Dobrkovice	N48°49'04.6'', E14°17'46.5''	510
