# Supplementary material for: Crop‐to‐wild hybridization in cherries—Empirical evidence from Prunus fruticosa
Source: Evol Appl. 2018 Jul 26;11(9):1748–59. doi: 10.1111/eva.12677 (PMC6183504; doi:10.1111/eva.12677)
Supplement: Supplementary file 5 [file EVA-11-1748-s005.xlsx]

## Sheet: List1
Taxa	Average 2C	Range of 2C	Median	SD	Average CV	N
P. avium	0.73	0.68-0.81	0.73	0.03	3.83	73
P. ×mohacsyana	1.01	0.93-1.06	1	0.02	3.57	99
P. fruticosa	1.3	1.21-1.40	1.29	0.04	3.15	447
P. ×eminens	1.36	1.30-1.43	1.35	0.03	2.86	99
P. cerasus	1.42	1.36-1.48	1.42	0.03	3.29	42
