# Supplementary material for: Crop‐to‐wild hybridization in cherries—Empirical evidence from Prunus fruticosa
Source: Evol Appl. 2018 Jul 26;11(9):1748–59. doi: 10.1111/eva.12677 (PMC6183504; doi:10.1111/eva.12677)
Supplement: Supplementary file 6 [file EVA-11-1748-s006.xlsx]

## Sheet: List1
Taxa/characters		Plant height	Laminar length (mm)	Laminar width (mm)	Distance from the widest part of the lamina from the laminar tip (mm)	Ratio of length and width of the lamina	Shape of laminar tip	Density of hairs on the adaxial surface of lamina	Density of hairs on the abaxial surface of lamina
Prunus fruticosa	Min	1	10.77	5.52	4.28	1.3	1	1	1
	25% quantile	1	18.53	9.27	7.53	1.8	1	1	1
	Mean	1.19	22.6	11.27	9.14	2.03	1.66	1.15	1
	75% quantile	1	25.69	12.52	10.23	2.22	2	1	1
	Max	3	50.66	27.2	22.09	3.35	3	2.75	1
Prunus ×eminens	Min	1	19.04	10.61	7.99	1.29	1	1	1
	25% quantile	1	28.24	15.4	12.04	1.68	2	1	1.25
	Mean	2.21	34.46	18.59	14.95	1.88	2.36	1.24	1.92
	75% quantile	3	39.32	20.62	17.31	2.1	3	1.25	2
	Max	3	62.9	41.84	31.77	2.55	4	3	4
Prunus ×mohacsyana	Min	1	19.08	9.64	7.81	1	1	1	1
	25% quantile	1	30.81	15.86	13.43	1.74	2	1	1.75
	Mean	2.35	35.77	18.49	15.88	1.97	2.56	1.32	2.06
	75% quantile	3	40.94	20.75	18.13	2.14	3	1.75	2
	Max	3	57	30.27	24.02	2.91	4	2	4
Prunus cerasus	Min	3	36.82	20.86	15.56	1.45	3	1	2
	25% quantile	3.5	51.08	28.53	23.6	1.67	3	1	3
	Mean	3.75	58.97	31.68	27.11	1.87	3.44	1.12	3.38
	75% quantile	4	65.63	35.26	29.37	2.06	4	1	4
	Max	4	88.32	46.29	42.21	2.48	4	2.5	4
Prunus avium	Min	3	31.83	21.06	19.88	1.48	3	1	2
	25% quantile	4	63.89	35.26	31.94	1.74	4	2	4
	Mean	3.83	78.97	40.92	37.7	1.94	3.98	2.1	3.95
	75% quantile	4	93.27	47.07	41.7	2.11	4	2	4
	Max	4	127.11	58.41	70.13	2.72	4	4	4
